# Supplementary material for: Inclusion of persons living with disabilities in a district-wide sanitation programme: A cross-sectional study in rural Malawi
Source: PLOS Glob Public Health. 2024 Aug 29;4(8):e0003005. doi: 10.1371/journal.pgph.0003005 (PMC11361574; doi:10.1371/journal.pgph.0003005)
Supplement: S1 Table — (XLSX) [file pgph.0003005.s004.xlsx]

## Sheet: S1 Table
CLTS Activity	P-value for interaction
Invited to triggering	0.713
Attended triggering	0.742
Participated in transect walk	0.763
Participated in community mapping	0.743
Felt they could give input	0.296
Participated in community action planning	0.176
Visited by someone to discuss latrine construction/use	0.865
